# Supplementary material for: The Eco-Bio-Social Factors That Modulate Aedes aegypti Abundance in South Texas Border Communities
Source: Insects. 2021 Feb 21;12(2):183. doi: 10.3390/insects12020183 (PMC7926310; doi:10.3390/insects12020183)
Supplement: Supplementary file 1 [file insects-12-00183-s001.zip]

Archive with 12 entries (11 files):
- Supplemental/
- __MACOSX/._Supplemental
- Supplemental/.DS_Store
- __MACOSX/Supplemental/._.DS_Store
- Supplemental/Materials S3-Rcode.R
- __MACOSX/Supplemental/._Materials S3-Rcode.R
- Supplemental/Materials S1-Surveys.docx
- __MACOSX/Supplemental/._Materials S1-Surveys.docx
- Supplemental/Materials S2-Statistical Analysis.docx
- __MACOSX/Supplemental/._Materials S2-Statistical Analysis.docx
- Supplemental/Dataset S1.xlsx
- __MACOSX/Supplemental/._Dataset S1.xlsx
