# Supplementary material for: The Eco-Bio-Social Factors That Modulate Aedes aegypti Abundance in South Texas Border Communities
Source: Insects. 2021 Feb 21;12(2):183. doi: 10.3390/insects12020183 (PMC7926310; doi:10.3390/insects12020183)
Supplement: Supplementary file 1 [file insects-12-00183-s001.zip › Supplemental/Dataset S1.xlsx]

## Sheet: ID
City	1: La Feria 2: Mercedes 3: Donna 4: McAllen 5: Progresso 6: Weslaco
Community	1: La Bonita 2: Mesquite 3: Rio Rico 4: Balli 5: Chapa 6: Christian Ct. 7: Progresso 8: La Vista
HouseID
Y
X
Year	2017 2018
Week	Total number of weeks houses were under SAGO surveillance.
WeekTrapIN	Effective number of weeks houses were surveyed indoor
PresAEinFem	Indoor presence of female Ae. aegypti
AEinFem	Total number of female Ae. aegypti collected with indoor SAGO
WeekTrapOUT	Effective number of weeks houses were surveyed outdoor
AEoutFem	Total number of female Ae. aegypti collected with outdoor SAGO
ImpactMosquitoes	What type of impact do you think they might have? 1: Health risk 2: Nuisance 3: Other 4: Health risk+Nuisance 5: Health risk+Other
Recognizes Larvae	Do you know what these are?
WaterStorage	Do you store water in your house or around your property? 1: Yes 2: No
PurposesWaterStorage	1: Consumption 2: Watering plants 3: Wash car 4: It just happens 5: Other 6: Consuption+Watering plants 7: Watering plants+Wash car
TypeAC	0: None 1: Central system 2: Window mounted
BarrierToUseAC	Is there anything that keeps you from using your AC? 1: Yes 2: No
OpenWindowsFreq	Do you ever leave your windows open for ventilation? 1: Never 2: Rarely 3: Sometimes 4: Often 5: Always
OpenDoorFreq	Do you ever leave your door open for ventilation? 1: Never 2: Rarely 3: Sometimes 4: Often 5: Always
TimeOutside	Last week, how many days did you spend an hour or more outdoors doing things like sitting, gardening, working or playing in your yard? 1= Never 2= 1 to 2 3= At least 3 days a week 4= Most days
LimitingTimeOutside	Do you ever limit your outdoor activity because you are bothered by mosquitoes? 1: Never 2: Rarely 3: Sometimes 4: Often 5: Always
UnrefrigeratedFruits	Do you have fruit in your home that is kept in the open (not stored in fridge or cabinet)?
Over18	People in the house over 18 years of age
Toddlers	Presence of children below 5 years of age
Below5	Number of children below 5 years of age
Kids	Presence children betwe 6 and 17 years of age
fiveto17	Number of children betwe 5 and 17 years of age
OwnRent	1: Own 2: Rent
Rooms	Total number of rooms in the house
RoomsPremise
HouseIncome	What was your total household income from all sources last year? 1: Less than $25,000 2: $25,000-$49,999 3: $50,000-$74,999 4: $75,000-$99,999 5: $100,000 or more
Education	What is the highest level of education you have completed? 1: No formal education 2: Less than 9th grade but some formal education 3: 9th to 12th 4: High school graduate/GED 5: Some college, no degree 6: Associate's degree 7: Bachelor's degree 8: Graduate or professional degree
LotSize	m^2
Perimeter	m
Vegetation	How much of the yard is vegetated (including grass, flowers, trees, shrubs) 1: <25% 2: 25-50% 3: 51-75% 4: >76%
TypesPlants	1: Thick brush 2: Fruit Plants 3: Flowers 4: Other 5: Thick brush + Fruit plants 6: Thich brush + Flowers 7: Fruit Platns + Flowers 8: Thick brush + Fruit plants + Flowers
Debris	Total number of types of debris on lot
Tires	Total number of tires
OtherContainers	Total number of other containers
LengthGrass	How long is the vegetation in the yard (grasses, weeds etc.): 1: Short (<3cm) 2: Medium (3-5cm) 3: Long (>5cm)
Shade	Which best describes the tree/ shade cover in the yard? 1: No shade (0%) 2: Little shade (1-30%) 3: Half shade (31-60%) 4: Full shade (> 60%)
MessyYard	1: Extremely orderly 2: Orderly 3: About average 4: Disorderly 5: Extremely disorderly
CoreUnit	1: RV 2: Mobile home 3: Self-help 4: Custom built 5: Manufactured house 6: Other
RoofShape	1: Pitched 2: Flat 3: Other
RoofMaterial	1: Cement 2: Felt 3: Asbestos 4: Zinc 5: Asphault shingles 6: Other
WallMaterial	1: Brick 2: Cement block 3: Timber frame 4: Metal frame 5: Adobe 6: Other
WindowsTotal
GlazingHoles
Ext.ScreenTotal
Ext.ScreenOpenable
Ext.ScreenSealHoles
Ext.ScreenHoles
WindowAC
WindowACHoles
DoorsTotal
ExteriorDoors
DoorScreen
DSealHoles
DScreenHoles
HoleUnderD
ThresholdCovers
Dbrush
CovRate200m
Income2	Reclassified the variable Income for only two variables less than or more than $25,000. Houses with NA were classified based on other community memebers income.

## Sheet: Sheet1
City	Community	HouseID	Economy	ImpactMosquitoes	RecLarvae	WaterStorage	PurposesWaterStorage	AC	TypeAC	BarrierToUseAC	OpenWindowsFreq	OpenDoorFreq	TimeOutside	LimitingTimeOutside	UnrefrigeratedFruits	OwnRent	Rooms	RoomsPremise	Over18	Below5	Six17	Income	Education	LotSize	Perimeter	Vegetation	TypesPlants	Debris	Tires	OtherContainers	LengthGrass	Shade	MessyYard	CoreUnit	RoofShape	RoofMaterial	WallMaterial	WindowsTotal	GlazingHoles	Ext.ScreenTotal	Ext.ScreenOpenable	Ext.ScreenSealHoles	Ext.ScreenHoles	WindowAC	WindowACHoles	DoorsTotal	ExteriorDoors	DoorScreen	DSealHoles
3	Balli	DF02	Low	HR+N	No	No	None	Yes	Window mounted	Yes	No	Yes	Most days	Yes	Yes	Own	4	1	4	0	0	< $25,000	< 9th grade	637.594	114.77	>51%	TB+FP+F	1	5	96	Short	Little shade	Orderly	Custom built	Pitched	Shingles	Timber frame	8	0	4	0	1	1	4	0	2	2	2	0
3	Balli	DF03	Low	HR+O	Yes	No	None	Yes	Window mounted	Yes	Yes	Yes	1 to 2 days	Yes	Yes	Own	5	1	3	0	0	< $25,000	< 9th grade	1184.8	140.172	>51%	TB+FP+F	3	0	112	Long	Half shade	Average	Custom built	Pitched	Shingles	Timber frame	10	0	7	0	0	0	1	0	2	2	2	1
3	Balli	DF04	Low	Health risk	Yes	Yes	Water Plants	No	No system	NA	Yes	Yes	3 days	Yes	Yes	Own	6	1	4	0	0	< $25,000	< 9th grade	466.126	118.934	>51%	TB+FP	2	16	106	Medium	Half shade	Average	Custom built	Pitched	Shingles	Brick	11	1	9	1	2	1	0	0	2	2	0	1
3	Balli	DF10	Low	Other	No	No	None	Yes	Central system	Yes	Yes	Yes	Most days	Yes	No	Own	5	1	1	0	0	< $25,000	< 9th grade	655.568	116.068	>51%	TB+FP	1	0	62	Short	Little shade	Orderly	Custom built	Pitched	Shingles	Timber frame	10	0	10	0	2	0	0	0	2	2	1	1
1	La Bonita	LFLB03	Middle	HR+N	No	No	None	Yes	Central system	Yes	Yes	No	Most days	Yes	Yes	Own	3	0	3	1	1	< $25,000	High school	262.075	69.2321	<50%	TB+FP+F	2	0	24	Short	No shade	Average	Manufactured house	Pitched	Shingles	Timber frame	4	1	4	0	1	4	0	0	3	1	2	1
1	La Bonita	LFLB04	Middle	HR+N	Yes	No	None	Yes	Central system	No	Yes	No	Never	Yes	Yes	Own	6	0	3	0	0	< $25,000	High school	552.405	94.1425	<50%	TB+FP+F	3	0	50	Medium	Full shade	Disorderly	Manufactured house	Pitched	Shingles	Brick	8	0	8	0	2	3	0	0	4	4	4	0
1	La Bonita	LFLB06	Middle	None	No	Yes	Consumption+WP	Yes	Central system	Yes	Yes	Yes	3 days	No	No	Own	9	1	2	0	0	< $25,000	No education	449.392	84.9039	<50%	TB+FP+F	1	0	44	Short	Little shade	Orderly	Manufactured house	Pitched	Shingles	Brick	15	2	14	0	0	1	1	0	3	3	3	0
1	La Bonita	LFLB08	Middle	None	Yes	Yes	Water Plants	Yes	Central system	No	Yes	No	1 to 2 days	Yes	Yes	Own	6	1	2	0	0	< $25,000	High school	641.949	107.942	<50%	Flowers	1	0	8	Medium	Little shade	Orderly	Custom built	Pitched	Shingles	Brick	8	1	7	7	0	0	1	0	3	1	1	0
1	La Bonita	LFLB11	Middle	HR+N	Yes	Yes	Water Plants	Yes	Window mounted	No	Yes	Yes	Most days	No	Yes	Own	4	1	2	0	0	< $25,000	< 9th grade	292.636	72.5233	>51%	TB+FP+F	4	2	38	Short	Half shade	Disorderly	Custom built	Pitched	Shingles	Timber frame	6	2	1	1	0	0	2	0	3	2	2	0
1	La Bonita	LFLB12	Middle	None	No	Yes	Water Plants	Yes	Window mounted	Yes	Yes	Yes	Most days	Yes	Yes	Own	8	1	3	0	2	< $25,000	High school	556.35	94.4668	<50%	TB+FP	2	8	24	Short	Little shade	Average	Custom built	Pitched	Shingles	Timber frame	13	0	9	5	3	3	3	0	3	2	1	0
2	Chapa	MCH01	Low	Health risk	Yes	No	None	Yes	Central system	No	Yes	Yes	Most days	Yes	No	Own	5	0	3	1	2	< $25,000	< 9th grade	614.572	100.221	<50%	Fruit Plants	3	4	0	Short	No shade	Orderly	RV	Flat	Shingles	Metal frame	10	0	10	0	0	0	0	0	2	2	1	1
2	Chapa	MCH02	Low	None	Yes	No	None	Yes	Central system	No	No	No	3 days	No	Yes	Own	6	1	3	0	0	< $25,000	< 9th grade	633.213	101.678	>51%	TB+FP	3	4	218	Short	Half shade	Orderly	Custom built	Pitched	Shingles	Brick	14	0	9	0	0	0	1	1	3	3	1	0
2	Chapa	MCH03	Low	HR+N	Yes	No	None	Yes	Window mounted	No	Yes	Yes	1 to 2 days	Yes	Yes	Own	2	3	2	1	1	$25 - 74	Associate's degree	605.446	99.784	>51%	TB+FP	4	4	22	Medium	Little shade	Average	Manufactured house	Pitched	Shingles	Timber frame	5	0	1	0	0	1	4	3	1	1	1	0
2	Chapa	MCH04	Low	Nuisance	No	No	None	Yes	Window mounted	Yes	No	No	Never	Yes	No	Own	3	0	3	3	1	< $25,000	< 9th grade	536.825	95.4751	<50%	TB+FP	4	4	19	Medium	Little shade	Average	Manufactured house	Pitched	Shingles	Timber frame	10	0	7	1	5	6	2	0	2	2	2	1
2	Chapa	MCH05	Low	Health risk	No	No	None	Yes	Window mounted	Yes	No	No	1 to 2 days	No	Yes	Own	5	1	4	1	1	< $25,000	< 9th grade	612.925	100.48	>51%	TB+FP+F	2	0	124	Short	Half shade	Orderly	Custom built	Pitched	Shingles	Timber frame	12	2	8	0	4	2	2	0	5	1	0	0
4	La Vista	MLV01	Middle	None	Yes	No	None	Yes	Central system	No	Yes	Yes	Most days	No	Yes	Own	1	1	1	0	0	$25 - 74	High school	1001.64	138.934	>51%	Flowers	2	0	19	Medium	Little shade	Orderly	Custom built	Pitched	Shingles	Brick	13	0	13	0	0	0	0	0	3	3	0	0
4	La Vista	MLV03	Middle	HR+O	No	No	None	Yes	Central system	Yes	Yes	No	1 to 2 days	Yes	Yes	Own	3	0	3	0	2	< $25,000	High school	615.164	103.5	<50%	TB+FP	0	0	6	Medium	Little shade	Orderly	Custom built	Pitched	Shingles	Brick	8	0	7	0	0	0	0	0	3	3	0	0
4	La Vista	MLV08	Middle	Health risk	No	No	None	Yes	Central system	No	Yes	Yes	Most days	No	Yes	Own	6	1	2	0	0	< $25,000	12th grade	570.893	97.8987	<50%	TB+FP	1	0	56	Short	Little shade	Orderly	Custom built	Pitched	Shingles	Brick	9	0	9	0	0	0	0	0	4	4	0	0
4	La Vista	MLV11	Middle	Health risk	Yes	No	None	Yes	Central system	No	No	No	1 to 2 days	No	Yes	Own	4	0	2	0	2	$25 - 74	Bachelor's degree	1071.09	134.279	<50%	Fruit Plants	1	0	6	Long	Little shade	Average	Custom built	Pitched	Shingles	Brick	11	2	5	0	0	0	0	0	3	3	0	0
2	Mesquite	MM01	Low	Nuisance	No	No	None	Yes	Window mounted	Yes	No	Yes	Never	Yes	Yes	Own	6	1	3	0	0	$25 - 74	< 9th grade	602.927	111.87	>51%	TB+FP	3	2	56	Short	Little shade	Average	Manufactured house	Pitched	Shingles	Timber frame	10	0	6	0	0	1	1	1	2	2	2	1
2	Mesquite	MM02	Low	Nuisance	Yes	No	None	Yes	Window mounted	No	No	No	1 to 2 days	Yes	No	Own	5	1	4	0	2	< $25,000	< 9th grade	711.4	117.356	<50%	TB+FP+F	5	22	263	Long	Half shade	Disorderly	Manufactured house	Pitched	Shingles	Cement block	9	0	6	4	3	1	3	0	2	2	2	0
2	Mesquite	MM03	Low	Health risk	No	Yes	Wash car + WP	Yes	Central system	No	No	No	1 to 2 days	Yes	Yes	Own	6	2	4	0	4	< $25,000	12th grade	1204.71	139.884	<50%	TB+FP	2	30	52	Medium	Little shade	Orderly	Custom built	Pitched	Shingles	Cement block	11	2	2	0	0	0	0	0	2	2	1	1
2	Mesquite	MM04	Low	Health risk	No	No	None	Yes	Window mounted	No	Yes	Yes	Most days	Yes	No	Own	5	1	4	2	3	< $25,000	< 9th grade	673.418	116.946	<50%	TB+FP+F	0	0	14	Short	Half shade	Orderly	Manufactured house	Pitched	Shingles	Timber frame	8	2	3	0	1	0	4	0	2	2	2	1
2	Mesquite	MM05	Low	HR+O	No	No	None	Yes	Window mounted	Yes	No	No	1 to 2 days	Yes	No	Rent	4	0	2	2	2	< $25,000	Some college	1143.13	137.525	<50%	TB+FP	5	9	52	Medium	Little shade	Average	Manufactured house	Pitched	Shingles	Timber frame	14	0	4	0	2	3	5	0	2	1	0	0
2	Rio Rico	MRR02	Middle	None	No	No	None	Yes	Central system	Yes	No	No	Most days	No	No	Own	10	1	2	0	0	< $25,000	Bachelor's degree	1088.78	132.015	>51%	TB+FP+F	1	0	28	Medium	Little shade	Orderly	Custom built	Pitched	Shingles	Brick	7	5	6	0	1	0	0	0	4	4	2	0
2	Rio Rico	MRR03	Middle	Other	Yes	Yes	Other	Yes	Central system	No	No	Yes	Most days	Yes	Yes	Own	7	1	2	0	0	>$75,000	Graduate degree	1130.21	134.498	>51%	TB+FP+F	2	0	110	Medium	Full shade	Orderly	Manufactured house	Pitched	Shingles	Brick	12	0	8	0	1	0	1	1	3	3	0	0
2	Rio Rico	MRR04	Middle	None	Yes	Yes	Water Plants	Yes	Central system	No	No	No	1 to 2 days	Yes	Yes	Own	4	1	2	0	0	>$75,000	Graduate degree	1089.49	132.048	>51%	TB+FP	0	0	46	Short	Half shade	Average	Custom built	Pitched	Shingles	Brick	10	0	9	0	2	0	0	0	2	2	1	0
2	Rio Rico	MRR05	Middle	Health risk	Yes	No	None	Yes	Central system	No	No	No	3 days	Yes	No	Own	7	0	3	1	0	>$75,000	Graduate degree	1075.76	131.322	>51%	TB+FP+F	0	0	10	Medium	Little shade	Orderly	Manufactured house	Pitched	Shingles	Brick	10	8	10	0	0	0	0	0	7	5	4	1
2	Rio Rico	MRR06	Middle	Health risk	No	No	None	Yes	Central system	No	Yes	No	Most days	No	No	Own	10	1	1	0	2	>$75,000	Bachelor's degree	1064.61	130.55	<50%	Flowers	0	0	14	Medium	Little shade	Orderly	Custom built	Pitched	Shingles	Brick	12	0	10	10	0	0	0	0	2	2	0	0
5	Progresso	PE01	Low	None	Yes	No	None	Yes	Window mounted	Yes	Yes	Yes	3 days	Yes	Yes	Own	7	1	2	1	4	< $25,000	High school	861.048	131.471	>51%	TB+FP+F	1	14	16	Short	Little shade	Disorderly	Custom built	Pitched	Shingles	Timber frame	7	0	0	0	0	0	5	3	2	2	2	1
5	Progresso	PE02	Low	Health risk	No	No	None	Yes	Window mounted	Yes	No	No	3 days	Yes	No	Own	7	0	5	0	3	< $25,000	12th grade	778.886	125.817	>51%	TB+FP+F	3	20	180	Medium	Little shade	Disorderly	Manufactured house	Pitched	Shingles	Timber frame	13	1	6	5	0	1	6	1	2	2	1	0
5	Progresso	PE04	Low	HR+O	Yes	No	None	Yes	Window mounted	Yes	No	Yes	Most days	No	Yes	Own	5	1	5	0	0	< $25,000	12th grade	794.969	126.215	<50%	Flowers	3	8	2	Short	Little shade	Average	Custom built	Pitched	Shingles	Timber frame	8	1	5	0	0	0	0	0	3	3	3	0
5	Progresso	PF04	Low	HR+N	No	No	None	Yes	Window mounted	No	No	No	1 to 2 days	Yes	Yes	Own	3	1	2	0	1	< $25,000	< 9th grade	763.035	123.956	>51%	TB+FP+F	4	0	20	Short	Little shade	Disorderly	Custom built	Pitched	Cement	Cement block	8	1	5	2	2	0	2	0	2	2	0	0
5	Progresso	PF06	Low	Other	No	No	None	Yes	Window mounted	No	No	No	3 days	No	No	Own	5	0	2	2	0	< $25,000	< 9th grade	723.713	121.491	<50%	TB+FP	4	6	190	Medium	Little shade	Disorderly	Manufactured house	Pitched	Shingles	Timber frame	10	2	1	0	1	1	1	1	1	1	0	0
5	Progresso	PF08	Low	HR+N	No	No	None	Yes	Window mounted	No	Yes	Yes	1 to 2 days	No	Yes	Own	6	1	3	0	0	$25 - 74	Some college	817.884	128.094	>51%	TB+FP	2	22	122	Short	No shade	Average	Manufactured house	Pitched	Shingles	Timber frame	10	0	5	0	1	0	2	2	2	2	0	0
6	Christian Ct	WCT01	Middle	Nuisance	Yes	No	None	Yes	Central system	No	No	No	Most days	Yes	No	Own	6	2	3	0	2	>$75,000	Graduate degree	936.632	127.244	>51%	Flowers	1	0	12	Short	Little shade	Orderly	Custom built	Pitched	Shingles	Brick	13	0	12	0	0	0	0	0	3	3	2	0
6	Christian Ct	WCT03	Middle	HR+N	Yes	Yes	Other	Yes	Central system	No	No	No	Most days	No	Yes	Own	3	0	2	0	3	>$75,000	High school	1082.03	144.839	>51%	Thick Brush	1	0	6	Medium	Little shade	Orderly	Custom built	Pitched	Shingles	Brick	8	0	6	1	0	0	0	0	2	2	1	0
6	Christian Ct	WCT08	Middle	Health risk	Yes	No	None	Yes	Central system	No	No	No	Most days	No	Yes	Own	5	1	4	0	0	$25 - 74	Bachelor's degree	722.377	111.742	>51%	Flowers	1	0	6	Short	Little shade	Orderly	Custom built	Flat	Cement	Cement block	9	0	0	0	0	0	0	0	3	3	0	0
6	Christian Ct	WCT09	Middle	Health risk	No	No	None	Yes	Central system	No	Yes	No	Most days	Yes	Yes	Own	7	1	3	0	0	>$75,000	Associate's degree	1097.68	133.452	<50%	TB+FP	2	0	10	Medium	Little shade	Average	Custom built	Pitched	Shingles	Brick	15	0	13	7	0	0	0	0	3	3	1	0
[truncated: 16 more columns]
